# Supplementary material for: Intrathecal Injection of Autologous Mesenchymal Stem-Cell-Derived Extracellular Vesicles in Spinal Cord Injury: A Feasibility Study in Pigs
Source: Int J Mol Sci. 2023 May 4;24(9):8240. doi: 10.3390/ijms24098240 (PMC10179045; doi:10.3390/ijms24098240)
Supplement: Supplementary file 1 [file ijms-24-08240-s001.zip]

Archive with 1 entries (1 files):
- ijms-2331609-supplementary.pdf
